# Supplementary material for: Emotion analysis in children through facial emissivity of infrared thermal imaging
Source: PLoS One. 2019 Mar 20;14(3):e0212928. doi: 10.1371/journal.pone.0212928 (PMC6426206; doi:10.1371/journal.pone.0212928)
Supplement: S1 Dataset — Code and database used for emotion classification. (ZIP) [file pone.0212928.s002.zip]

Archive with 35 entries (34 files):
- code and database for emotion recognition/atribute_normalization.m
- code and database for emotion recognition/classifier_performance.m
- code and database for emotion recognition/confusion_matrix.m
- code and database for emotion recognition/database/
- code and database for emotion recognition/database/ACM13_classifier.mat
- code and database for emotion recognition/database/ACM14_classifier.mat
- code and database for emotion recognition/database/ACM15_classifier.mat
- code and database for emotion recognition/database/ACM16_classifier.mat
- code and database for emotion recognition/database/ACM21_classifier.mat
- code and database for emotion recognition/database/ACM23_classifier.mat
- code and database for emotion recognition/database/ACM28_classifier.mat
- code and database for emotion recognition/database/ELZ10_classifier.mat
- code and database for emotion recognition/database/ELZ12_classifier.mat
- code and database for emotion recognition/database/ELZ15_classifier.mat
- code and database for emotion recognition/database/ELZ17_classifier.mat
- code and database for emotion recognition/database/ELZ26_classifier.mat
- code and database for emotion recognition/database/ELZ32_classifier.mat
- code and database for emotion recognition/database/ELZ33_classifier.mat
- code and database for emotion recognition/database/ELZ43_classifier.mat
- code and database for emotion recognition/database/ELZ46_classifier.mat
- code and database for emotion recognition/database/ELZ6_classifier.mat
- code and database for emotion recognition/database/MMM1_classifier.mat
- code and database for emotion recognition/database/MMM14_classifier.mat
- code and database for emotion recognition/database/MMM16_classifier.mat
- code and database for emotion recognition/database/MMM18_classifier.mat
- code and database for emotion recognition/database/MMM19_classifier.mat
- code and database for emotion recognition/database/MMM2_classifier.mat
- code and database for emotion recognition/database/MMM20_classifier.mat
- code and database for emotion recognition/database/MMM21_classifier.mat
- code and database for emotion recognition/database/MMM28_classifier.mat
- code and database for emotion recognition/database/MMM29_classifier.mat
- code and database for emotion recognition/database/MMM8_classifier.mat
- code and database for emotion recognition/main_program.m
- code and database for emotion recognition/plot_PCA.m
- code and database for emotion recognition/selecting_best_adjust.m
