# Supplementary material for: Emotion analysis in children through facial emissivity of infrared thermal imaging
Source: PLoS One. 2019 Mar 20;14(3):e0212928. doi: 10.1371/journal.pone.0212928 (PMC6426206; doi:10.1371/journal.pone.0212928)
Supplement: S1 Dataset — Code and database used for emotion classification. (ZIP) [file pone.0212928.s002.zip › code and database for emotion recognition/atribute_normalization.m]

function [data_output,output_reference_normalization] = atribute_normalization(clusters,method,scale,reference_value)
%This function is used to transform the atribute values, and improve the 
% classification process

%Methods
%Data input is a cluster or class with atribute self in columns 
%1- Min-Max, the new scale will be provide. scale=[min max] is the
%desirable scale
%2- by_sample, the scale value  can be 1 (norm 1),2 (euclidean norm) or inf (infinite norm) 
%3- by_atribute, the scale value is ignored. The atributes will have mean cero and standard deviation 1.

% mode: can be "inside" (the normalization is taking account each cell) or "outside" (the normalization is taking account all cell). 
%if strcmp(mode,'to_filter')==1
       
        [objects,features]=size(clusters);
        %Obtaining the real value from clusters
             if length(reference_value)==0
                     if strcmp(method,'Min_Max')==1
                         scale_real=minmax(clusters'); 
                 elseif strcmp(method,'by_atribute')==1
                         scale_real=[mean(clusters)' std(clusters)']; 
                     end
             else
                scale_real=reference_value;
             end


             if strcmp(method,'Min_Max')==1
                c=repmat(scale(1),objects,features);
                d=repmat(scale(2),objects,features);
                a=repmat(scale_real(:,1)',objects,1);
                b=repmat(scale_real(:,2)',objects,1);
                
                data_output=c+((clusters-a)./(b-a)).*(d-c);
                output_reference_normalization=scale_real;
            elseif strcmp(method,'by_sample')==1
                data_output=clusters./repmat(((sum(abs(clusters'.^scale)))'.^(1/scale)),1,features);
            elseif strcmp(method,'by_atribute')==1
                data_output=(clusters-repmat(scale_real(:,1)',objects,1))./repmat(scale_real(:,2)',objects,1);    
                output_reference_normalization=scale_real;
            end

end
