# Supplementary material for: Emotion analysis in children through facial emissivity of infrared thermal imaging
Source: PLoS One. 2019 Mar 20;14(3):e0212928. doi: 10.1371/journal.pone.0212928 (PMC6426206; doi:10.1371/journal.pone.0212928)
Supplement: S1 Dataset — Code and database used for emotion classification. (ZIP) [file pone.0212928.s002.zip › code and database for emotion recognition/classifier_performance.m]

function [metric_output] = classifier_performance(C,total_class,total_test_set,binary_classification,T,weighted,parameters_set,predictions)
% This function allows to compute several metrics to evaluate a classifir 

% binary_classification = '1' ---> true     ='0' --->false


%Inputs
% C: confusion matrix (L x L), where the confusion matrix C is an array cell that
% has in each cell the confusion cell of each classifier F. L is the total class

%------------------Confusion matrix for binary classification-----------------

%**************************************************************************
%*--------------Pred_Negative--------------Pred_Positive------------------*
%**************************************************************************
%Act_Negative   True negative(TN)        False positive(FP)               *
%Act_Positive  False negative(FN)         True positive(TP)               *
%-------------------------------------------------------------------------*

%Confusion matrix for binary class (positive class and negative class)

% single_multi_class: "1" single-class, "0" multi-class

%Outputs structure
% Acc, Rec: accuracy
%Rt: error rate
%Kappa: agreement
%TPR:true-positive rate
%Rec: Recall
%FPR: False positive rate
%TNR: true-negative rate
%FNR: False negative rate
%PPV: Positive predictivity value
%Prec:Precision
%NPV: Positive predictivity value
%Sensitivity (SE)
%Specificity  (S)
%F measure (F1, F2, F0p5)
%LR_pos: Likelihood ratio (positive class)
%LR_neg: Likelihood ratio (negative class)
%Gmean1, Gmean2: Geometric mean
%ratio_class: class ratio
%ITR: Information Transfer Rate (bits/min)

                    
 [n,F]=size(C);
% L=total_class;

%Starting variable values
 TP_all=0;missAC_all=0;
 TNR=[];FNR=[];SE=[];S=[];LR_pos=[];LR_neg=[];NPV=[];Gmean1=[];Gmean2=[];
 GP=[];


for f=1:F
     confusion_matriz_f=C{1,f};
     [L,n]=size(confusion_matriz_f);  
     L=L/total_test_set;
        cm=repmat(0,L,L);
        for k=1:total_test_set    
            confusion_matriz=confusion_matriz_f(1+(k-1)*L:L+(k-1)*L,:).*weighted;
            cm=cm+confusion_matriz_f(1+(k-1)*L:L+(k-1)*L,:);
            additional_class=length(find(sum(confusion_matriz,2)==0));
            boundary_L=1:L-additional_class;
            all_missclassifications=confusion_matriz.*(ones(L)-eye(L));
            circular_matrix=[ones(L-1,L);repmat(0,1,L)];
             count=0;
             TEC_i=[];AC_j=[];TP_f=[];missAC_FN=[];missAC_FP=[];
                for i=1:(L-additional_class)
                    % TEC: total number of examples of clase i 
                    TEC_i(i,1)=sum(confusion_matriz(i,:));                             %Obtaining the total number of examples of class i in the the test set T 
                    AC_j(i,1)=sum(confusion_matriz(boundary_L,i));                              %Obtaining the total number of examples i assigned to class j by classifier f
                    TP_f(i,1)=confusion_matriz(i,i);                                   %Obtaining the correctly examples assigned to class i by classifier f
                    missAC_FN(i,1)=sum(all_missclassifications(i,boundary_L));                  %Obtaining all missing examples assigned to class i by classifier f
                    missAC_FP(i,1)=sum(all_missclassifications(boundary_L,i));                  %Obtaining all missing examples of class i assigned to other class by classifier f

                    %Performance metrics with a single-class focus
                    circular_matrix=circshift(circular_matrix,1);
                        if binary_classification==0 
                           TPR(i+(k-1)*(L-additional_class),f)=TP_f(i,1)/TEC_i(i,1);                                               %True positive rate or hit rate
                           Rec(i+(k-1)*(L-additional_class),f)=TPR(i+(k-1)*(L-additional_class),f);                                                   %Recall
                           A=confusion_matriz.*circular_matrix;
                           FPR(i+(k-1)*(L-additional_class),f)=missAC_FP(i,1)/sum(sum(A));                                         %False positive rate (or false alarm rate or fallout)
                           PPV(i+(k-1)*(L-additional_class),f)=TP_f(i,1)/AC_j(i,1);                                                %Positive predictive value or precision
                           Prec(i+(k-1)*(L-additional_class),f)=PPV(i+(k-1)*(L-additional_class),f);                                                  %Precision
                           Gmean2(i+(k-1)*(L-additional_class),f)=sqrt(TPR(i+(k-1)*(L-additional_class),f)*PPV(i+(k-1)*(L-additional_class),f));                         %Geometric mean
                           ratio_class(i+(k-1)*(L-additional_class),f)=TEC_i(i,1)/(sum(A(:,i))+trace(A));                          %ratio_i,  class ratio
                           PNM(i+(k-1)*(L-additional_class),f)=((TP_f(i,1)-missAC_FP(i,1))+(TP_f(i,1)-missAC_FN(i,1)))/(TEC_i(i,1)+AC_j(i,1)); 
                           LSR(i+(k-1)*(L-additional_class),f)=0;          %Loss sample rate
                           if additional_class==1
                               LSR(i+(k-1)*(L-additional_class),f)=confusion_matriz(i,L)/TP_f(i,1);
                           end
                           %sign(2*TP_f(i,1)-missAC_FP(i,1)-missAC_FN(i,1))*
                           %Binary classification focus   
                    elseif binary_classification==1 & L==2 & count==0      
                           count=count+1;
                           TPR(k,f)=confusion_matriz(2,2)/(confusion_matriz(2,1)+confusion_matriz(2,2));  %TPR=TP/(TP+FN), True positive rate
                           Rec(k,f)=TPR(k,f);                                                             %Recall 
                           FPR(k,f)=confusion_matriz(1,2)/(confusion_matriz(1,1)+confusion_matriz(1,2));  %FPR=FP/(FP+TN), False positive rate (or false alarm rate or fallout)
                           TNR(k,f)=confusion_matriz(1,1)/(confusion_matriz(1,1)+confusion_matriz(1,2));  %TNR=TN/(TN+FP), False negative rate
                           FNR(k,f)=confusion_matriz(1,1)/(confusion_matriz(1,1)+confusion_matriz(1,2));  %FNR=FN/(FN+TP),False positive rate
                           SE(k,f)=TPR(k,f);                                                              %SE=TP/(TP+FN),Sensitivity
                            S(k,f)=TNR(k,f);                                                              %S=TN/(TN+FP),Specificity    
                            LR_pos(k,f)=SE(k,f)/(1-S(k,f));                                               %Likelihood ratio (positive class)
                            LR_neg(k,f)=(1-SE(k,f))/S(k,f);                                               %Likelihood ratio (negative class)
                            PPV(k,f)=confusion_matriz(2,2)/(confusion_matriz(1,2)+confusion_matriz(2,2)); %PPV=TP/(TP+FP), Positive predictive value or precision
                            Prec(k,f)=PPV(k,f);                                                           %Precision      
                            NPV(k,f)=confusion_matriz(1,1)/(confusion_matriz(2,1)+confusion_matriz(1,1)); %NPV=TN/(TN+FN), Negative predictive value or precision
                            Gmean1(k,f)=sqrt(TPR(k,f)*TNR(k,f));                                          %Geometric mean
                            ratio_class(k,f)=(confusion_matriz(2,1)+confusion_matriz(2,2))/...            %ratio+=(TP+FN)/(FP+TN),  class ratio
                                             (confusion_matriz(1,1)+confusion_matriz(1,2)); 
                            PNM(i+(k-1)*(L-additional_class),f)=((TP_f(i,1)-missAC_FP(i,1))+(TP_f(i,1)-missAC_FN(i,1)))/(TEC_i(i,1)+AC_j(i,1)); 
                        end

                end
        
                TP_all=trace(confusion_matriz(boundary_L,boundary_L));                                    % Obtaining the correctly classified examples (CCE) for all classes 
                missAC_all=sum([missAC_FN(:,1);missAC_FP(:,1)]);                   % Obtaining all missclassification for all classes

                %Performance metrics with multi-class focus
                Acc(k,f)=TP_all./sum(TEC_i);                                       % Computing the accuracy or sensitivity
                Rt(k,f)=1-Acc(k,f);                                                % Computing the error rate
                p=Acc(k,f);
                N=L-additional_class; %sum(TEC_i);
                ITR(k,f)=(60/T)*(p*log2(p)+log2(N)+(1-p)*log2((1-p)/(N-1)));            % Information Transfer Function 
                 
                Po=TP_all./sum(TEC_i);                                             % Probability of overall agreement
                Pe=sum((TEC_i./sum(TEC_i)).*(AC_j./sum(TEC_i)));
                Kappa(k,f)=(Po-Pe)./(1-Pe);                                        % Computing the Kappa for agreement analysis 
        end        
                %Performance metrics with a single-class focus
                a=1;F1=((1+a)*(Prec.*Rec))./((a*Prec)+Rec);                        %F measure (balanced), a=1
                a=2;F2=((1+a)*(Prec.*Rec))./((a*Prec)+Rec);                        %F measure (weighs recall twice as much as precision), a=2
                a=0.5;F0p5=((1+a)*(Prec.*Rec))./((a*Prec)+Rec);                    %F measure (weighs precision twice as much as recall), a=0.5
                %cm=cm/L;                                                           %Mean values of the confusion matrix
 end

 metric_labels={'CM','ITR','Acc','Rt','Kappa','TPR','FPR','TNR','FNR','SE','S','LR_pos','LR_neg','PPV','NPV','Gmean1','Gmean2','Rec','Prec','F1','F2','F0p5','ratio_class','PNM','LSR'};
 metric_values={cm,ITR,Acc,Rt,Kappa,TPR,FPR,TNR,FNR,SE,S,LR_pos,LR_neg,PPV,NPV,Gmean1,Gmean2,Rec,Prec,F1,F2,F0p5,ratio_class,PNM,LSR};

 %Computing the mean_values & std_values
 metric_output=[];
 [n,total_metrics]=size(metric_labels); 
 parameters_value_set=[];
 %L=L-additional_class;
 for r=1:total_metrics
            [n1,m1]=size(metric_values{r});
                    if n1>0
                        if n1==L & r==1
                           output_mean=round(metric_values{r}./total_test_set);
                    elseif n1==total_test_set & r>1
                           output_mean=mean(metric_values{r});
                           output_std=std(metric_values{r});
                    else
                            data_input=metric_values{r};

                            for i=1:L-additional_class
                                clear output;
                               for k=1:total_test_set    
                                    output(k,:)=data_input(i+(k-1)*(L-additional_class),:);
                                end 
                                output_mean(i,:)=mean(output);
                                output_std(i,:)=std(output);
                            end

                    end
                    %Put the new field
                       metric_output=setfield(metric_output,char(strcat(metric_labels{r})),metric_values{r});
                       metric_output=setfield(metric_output,char(strcat(metric_labels{r},'_mean')),output_mean);
                       if find(strcmp(parameters_set,metric_labels{r}))
                          parameters_value_set=[parameters_value_set;output_mean];
                       end
                    if r>1
                        metric_output=setfield(metric_output,char(strcat(metric_labels{r},'_std')),output_std); 
                    end
            end
 end

%Computing a Global performance
Amax=1;
% A=1-getfield(metric_output,'Kappa_mean');
% 
% TPR=getfield(metric_output,'TPR_mean');
% PPV=getfield(metric_output,'PPV_mean');
% [TPRmax,Imax]=max(TPR);TPRmedian=median(TPR);[TPRmin,Imin]=min(TPR);
% PPVmax=PPV(Imax);PPVmedian=median(PPV);PPVmin=PPV(Imin);
% MAX=1+(1-max(P));
% MIN=min(P);
% MEDIAN=median(P);
% delta1=median(getfield(metric_output,'TPR_mean'))-min(getfield(metric_output,'TPR_mean'));
% delta3=max(getfield(metric_output,'TPR_mean'))-median(getfield(metric_output,'TPR_mean'));
% weighted=1-1/(1/(0.7*delta1+0.4*delta3));

TPR=getfield(metric_output,'TPR_mean');
PPV=getfield(metric_output,'PPV_mean');
LSR=getfield(metric_output,'LSR_mean');
cost_defined=[0.4 0.6]';  %for resting, and planning.
%cost_defined=[0.25 0.5 0.25]';  %for resting, planning and stopping. 

% [TPRmax,Imax]=max(TPR);TPRmedian=median(TPR);[TPRmin,Imin]=min(TPR);
% Imin=find(TPR==TPRmin);
% Imax=find(TPR==TPRmax);
% Imedian=find(abs(TPR-TPRmedian)==min(abs(TPR-TPRmedian)));
% MAX=1+(1-max(TPRmax));
% MIN=TPRmin;
% MEDIAN=TPRmedian;
% a=[MEDIAN MAX MIN];  %median_ideal_min_values
% d1=sqrt((a(1)-a(2))^2+1);d2=sqrt((a(2)-a(3))^2+1);d3=sqrt((a(1)-a(3))^2+2^2);p=(d1+d2+d3)/2;A=sqrt(p*(p-d1)*(p-d2)*(p-d3));
% 
% 
% cost_min=min(cost_defined(Imin));
% cost_max=max(cost_defined(Imax));
% cost_median=max(cost_defined(Imedian));
% %GP=A*(cost_min/mean([cost_max cost_median]));
% GP=A;
% %Computing the distance respect to the ideal values
% %GP=pdist2(parameters_value_set',ones(1,length(parameters_value_set)),'euclidean');%1-mean(PNM);

%Computing the root mean square
[n,m]=size(predictions);
RMSE=[];
for i=1:n
    RMSE(i,1)=sqrt(mean(sum((predictions{i,1}-predictions{i,2})'.^2)));
end

%Computing the Bayesian Information Reward
[n,m]=size(predictions);
BIR=[];
for i=1:n
    IR_pos=[];
    IR_neg=[];
    %IR_ideal=[];
    [np,mp]=size(predictions{i,1});
    for j=1:mp
        I=find(predictions{i,1}(:,j)==1);
        Ipos=find((predictions{i,1}(I,j).*predictions{i,3}(I,j))==1);
        Ineg=find((predictions{i,1}(I,j).*predictions{i,3}(I,j))==0);
        IR_pos=[IR_pos;log10(predictions{i,2}(I(Ipos),j)./(length(I)/np))];     %log P(y|f)/P(y) for correct class
        IR_neg=[IR_neg;log10((1-predictions{i,2}(I(Ineg),j))./(1-length(I)/np))]; %log (1-P(y|f))/(1-P(y)) otherwise
    end
    BIR(i,1)=sum([IR_pos;IR_pos])/mp;  
end

%GP=sum(((1-TPR).*(1./cost_defined))./TPR); %+sum(((1-PPV).*(1./(1-cost_defined)))./PPV)+sum(LSR);
%GP=RMSE;
%GP=1-(0.5*(1-max(getfield(metric_output,'FPR_mean')))+0.5*getfield(metric_output,'Acc_mean'));

GP=1-(0.3*getfield(metric_output,'Kappa_mean')+0.3*(1-max(getfield(metric_output,'FPR_mean')))+0.25*min(getfield(metric_output,'PNM_mean'))+0.15*getfield(metric_output,'Acc_mean'));
metric_output=setfield(metric_output,char('Global_performance'),GP);
metric_output=setfield(metric_output,char('BIR'),BIR);
metric_output=setfield(metric_output,char('RMSE'),RMSE);

%Computing the Euclidian distance of the True Positive Rate (TPR)
metric_output=setfield(metric_output,char('TPR_Euclidean_Distance'),sum(TPR));


end
