# Supplementary material for: Emotion analysis in children through facial emissivity of infrared thermal imaging
Source: PLoS One. 2019 Mar 20;14(3):e0212928. doi: 10.1371/journal.pone.0212928 (PMC6426206; doi:10.1371/journal.pone.0212928)
Supplement: S1 Dataset — Code and database used for emotion classification. (ZIP) [file pone.0212928.s002.zip › code and database for emotion recognition/confusion_matrix.m]

function [Cmat,DA]= confusion_matrix(predicted,labels,classes_names)
%This function allows to compute and plot confusion matrix after
%classification process
%Inputs: 
%labels: N by 1 vector of known labels, should be numeric
%classes:  N by 1 vector of pridicted labels
%classes_names: cell array cotaining names of classes Example: {'AWA','S1','S2','SWS','Rem'}
%Ouptputs:
%DA= Decoding accuracy value ie mean diagonal of the confusion matrix
%Cmat: confusion matrix values
C=confusionmat(labels,predicted);
L=length(unique(labels));
for i=1:L
    Cmat(i,:)=C(i,:)./sum(C(i,:));
end
% figure('visible','on');
% imagesc(Cmat);colormap(flipud(summer));caxis([0,1])
% textstr=num2str(Cmat(:),'%0.2f');
% textstr=strtrim(cellstr(textstr));
% [x,y]=meshgrid(1:L);
% hstrg=text(x(:),y(:),textstr(:),'HorizontalAlignment','center','FontSize',16,'FontName','Times New Roman');
% midvalue=mean(get(gca,'Clim'));
% textColors=repmat(Cmat(:)>midvalue,1,3);
% set(hstrg,{'color'},num2cell(textColors,2));
% set(gca,'XTick',1:L,'XTickLabel',classes_names,'YTick',1:L,'YTickLabel',classes_names,'TickLength',[0,0],'FontSize',13,'FontName','Times New Roman');
% colorbar;
DA=mean(diag(Cmat))*100;
end
