# Supplementary material for: Emotion analysis in children through facial emissivity of infrared thermal imaging
Source: PLoS One. 2019 Mar 20;14(3):e0212928. doi: 10.1371/journal.pone.0212928 (PMC6426206; doi:10.1371/journal.pone.0212928)
Supplement: S1 Dataset — Code and database used for emotion classification. (ZIP) [file pone.0212928.s002.zip › code and database for emotion recognition/main_program.m]

%**************************************************************************
% Facial Emotion Recognition, using the NCA for feature selection and LDA *
% for classsification.
% Executed in Matlab R2016b
%**************************************************************************


clear;clc;
cd1=cd;


% The analyzed patterns were labeled as follows:
%
% 3- disgust    
% 4- fear
% 5- happiness
% 6- sadness
% 7- surprise
% 
% Information of each patttern such as videos and scenes are contained with
% the feature vectors in the database, which were used to form the training
% and validation sets for each cross-validation.
%
% In this folder is stored the feature vectors related with facial emotions, 
% obtained on 28 children
subjects_dir=strcat(cd1,'\database');
list_dir=dir(subjects_dir);

% % In this folder is stored the results.
% results_dir=strcat(cd1,'\Results');

classifier_kernel={'Kernel Lineal','LDA2'};%{'Kernel Lineal','SVM_L','SVM_RBF','Regularized'}; 
FS={'NSFS_weighted','NSFS_noweighted','FSCNCA','UsingPCA','all_features'};%{'NSFS_weighted','NSFS_noweighted','UsingPCA','all_features'};
%PCA_componentes=40;
method_pattern_reduction=1;
num_method=2;

%Our database have features from twelve ROIs. 
ROIs={'Nariz','Procerus','Testa esq','Testa dir','Olho esq','Olho dir',...
      'Bochecha esq','Bochecha dir','Labios esq','Labios dir',...
      'Queixo esq','Queixo dir'};
 

for file=3:size(char(list_dir(1:end).name),1)
confusion_matriz{1}=[];    

%Loading data
cd1=cd;
cd(subjects_dir);
data=load(list_dir(file).name);
subject_name=list_dir(file).name(1:end-4);
cd(cd1);
labels=data.allFeatures(:,1);
full_set=double([data.allFeatures(:,5:end)]);
full_set(:,[2:12:size(full_set,2)])=[];
 

Feature_seq=[];
for i=1:length(ROIs)  
Feature_seq=[Feature_seq,[i:12:size(full_set,2)]];
end

%Removing features computed on the Procerus
fullset=full_set(:,Feature_seq);
full_set(:,15:28)=[];

%Labels
labels=data.allFeatures(:,1);
%video
V=data.allFeatures(:,2);
%scene
CF=data.allFeatures(:,3);
%flags
Flags=data.allFeatures(:,4);


%Removing feuture vectors obtained from frame with miss-detection
I=find(Flags==1);
labels(I,:)=[];
full_set(I,:)=[];
V(I,:)=[];
CF(I,:)=[];
Flags(I,:)=[];

% Organizing the labels
[labels,I]=sort(labels);
full_set=full_set(I,:);
V=V(I,1);
CF=CF(I,1);
Flags=Flags(I,1);

%Removing the information related to the baseline
I=find(labels==1);
labels(I,:)=[];
full_set(I,:)=[];
V(I,:)=[];
CF(I,:)=[];
Flags(I,:)=[];

%Removing elements with NaN 
[I,J]=find(isnan(full_set)==1);
labels(I,:)=[];
full_set(I,:)=[];
V(I,:)=[];
CF(I,:)=[];
Flags(I,:)=[];

%Getting a matrix with all scenes (in rows) by classes (in columns)
Vu=unique(V);
max_scenes=inf;
for i=1:length(Vu)
    I=find(V==Vu(i));
    if max_scenes>max(unique(CF(I,1)))
        max_scenes=max(unique(CF(I,1)));
    end
    scenes(1:length(unique(CF(I,1))),i)=unique(CF(I,1));
end

%Classification
% Getting the full training and testing set
N1=max_scenes;
cv=cvpartition([1:max_scenes],'Kfold',N1);
num_method=size(classifier_kernel,2); %Number of classifiers
failed_parameters=cell(num_method,1);
last_performance_adjust=cell(num_method,1); %To save the performance for each classifier setup
confusion_matriz{1}=[];     %To save the confusion matrix
      
    clear predictions;
    GPmax=10;

    for kfold1=1:N1

        %Getting the scenes for trainning and validation 
        CF_train_set=find(cv.training(kfold1)==1);
        CF_validation=[find(cv.training(kfold1)==0);unique(scenes(find(scenes>max_scenes)))];  %For validation 

        full_train_set=[];validation_samples=[];

        %Getting patterns of both group training and validation
        for i=1:length(CF_train_set)
           full_train_set=[full_train_set;find(CF==CF_train_set(i))];
        end
        for i=1:length(CF_validation)
           validation_samples=[validation_samples;find(CF==CF_validation(i))];
        end


        %For training
        full_labels_training=labels(full_train_set);
        full_training_set=full_set(full_train_set,:);

        [full_labels_training,I]=sort(full_labels_training);
        full_training_set=full_training_set(I,:);

        %For validation
        labels_validation=labels(validation_samples)*10;
        validation_set=full_set(validation_samples,:);

        [labels_validation,I]=sort(labels_validation);
        validation_set=validation_set(I,:);

       %Normalizing the the training set
       [full_training_set,output_reference_normalization] = atribute_normalization(full_training_set,'by_atribute',[-1 1],[]);
          
       %Dimensionality reduction
       nca=fscnca(full_training_set,full_labels_training);

       %Using Zscore to obtain weights without significant difference, but
       %taking a maximum weight as reference
       s=sqrt(sum((nca.FeatureWeights-max(nca.FeatureWeights)).^2)/(length(nca.FeatureWeights)-1));
       Zp=abs(nca.FeatureWeights-max(nca.FeatureWeights))./s;
        
       Z = find(Zp<=1.96); %weights without significant difference have a Zp<=1.96 
       
       %Taking the best best features 
       best_features = find(nca.FeatureWeights > mean(nca.FeatureWeights(Z))*0.05);
              best_features_weights=nca.FeatureWeights(nca.FeatureWeights > mean(nca.FeatureWeights(Z))*0.05);
                if length(best_features)>2
                   full_training_set= full_training_set(:,best_features);
                end
               
                %Normalizing the validation set
                [validation_set,output_reference_normalization1] = atribute_normalization(validation_set,'by_atribute',[-1 1],output_reference_normalization);
                
                 if length(best_features)>2
                   validation_set=validation_set(:,best_features);
                end
                nonpca=0;
                
           %Plotting the PCA for the training set
           plot_PCA(full_training_set,full_labels_training,nonpca); 
           
           %Plotting the PCA for the validation set
           plot_PCA(validation_set,labels_validation,nonpca); 
          
                   
           pause(5);
          
          
          %Pattern recogntion
                        
             [Ytest,error] = classify(validation_set,full_training_set,full_labels_training,'linear');

             
             
            ulabels=unique(full_labels_training);
            targetslda=zeros(length(Ytest),length(ulabels));
            scoreslda=zeros(length(Ytest),length(ulabels));
            for i=1:length(ulabels)
                targetslda(labels_validation./10==ulabels(i),i)=1;
                scoreslda(Ytest==ulabels(i),i)=1;
            end

              [c,cm,ind,per1] = confusion(targetslda',scoreslda');
                          cm


               total_test_set=kfold1;
                  binary_classification=0;
                  parameters_set={'Acc','Kappa','TPR','PPV','PNM'};

                 predictions={targetslda,targetslda,scoreslda};
                  time_processing=0;
                  [total_class,total_class1]=size(cm); 
                  
                %   [n,m]=size(cm);
                   [n1,~]=size(confusion_matriz{1});
                   confusion_matriz{1}(n1+1:n1+total_class,:)=cm;
                   
       weighted=ones(total_class);
       [output_metric] = classifier_performance(confusion_matriz,total_class,total_test_set,binary_classification,time_processing,weighted,parameters_set,predictions); 


        %Printing the classification performance
        disp('For crosk-valiadation, k=1')
        
        %Accuracy, Mean and standard deviation values
        disp('Accuracy, Mean and standard deviation values')
        [getfield(output_metric,'Acc_mean') getfield(output_metric,'Acc_std')]
        %Kappa, Mean and standard deviation values
        disp('Kappa, Mean and standard deviation values')
        [getfield(output_metric,'Kappa_mean') getfield(output_metric,'Kappa_std')]
        %True positive rate, Mean and standard deviation values
        disp('TPR, Mean and standard deviation values')
        [getfield(output_metric,'TPR_mean') getfield(output_metric,'TPR_std')]
        %False positive rate, Mean and standard deviation values
        disp('FPR, Mean and standard deviation values')
        [getfield(output_metric,'FPR_mean') getfield(output_metric,'FPR_std')]
        %F1, Mean and standard deviation values
        disp('F1, Mean and standard deviation values')
        [getfield(output_metric,'F1_mean') getfield(output_metric,'F1_std')]
          
          


        end


end
