# Supplementary material for: Emotion analysis in children through facial emissivity of infrared thermal imaging
Source: PLoS One. 2019 Mar 20;14(3):e0212928. doi: 10.1371/journal.pone.0212928 (PMC6426206; doi:10.1371/journal.pone.0212928)
Supplement: S1 Dataset — Code and database used for emotion classification. (ZIP) [file pone.0212928.s002.zip › code and database for emotion recognition/selecting_best_adjust.m]

function [parameters,k1,iterations] = selecting_best_adjust(last_performance_adjust1,failed_parameters)
%UNTITLED Summary of this function goes here
%   Detailed explanation goes here

 save('data_save.mat','last_performance_adjust1','failed_parameters');
 % Setting a rank value
  kfold=unique(last_performance_adjust1(:,1));
 %Finding the minimum and maximum values for each parameter
 min_value=[];max_value=[];
 I=find(isnan(last_performance_adjust1(:,6))==1 | last_performance_adjust1(:,6)==inf);
 last_performance_adjust1(I,:)=[];
 for i=1:size(failed_parameters,1)
  I=find(sum(last_performance_adjust1(:,4:5)==repmat(failed_parameters(i,:),size(last_performance_adjust1,1),1),2)==2);
  last_performance_adjust1(I,:)=[];
 end
 cov_matrix =unique(last_performance_adjust1(:,3));
 for j=1:length(cov_matrix)  
     if j==11
         c=0;
     end
     I=find(last_performance_adjust1(:,3)==cov_matrix(j));

     
    % [ci,bootstat]=bootci(2000,{@(x)[mean(x) mean(x)+1.96*std(x)./sqrt(length(x))],last_performance_adjust1(I,6)},'type','normal');
    % pos=find(ci(2,1)<ci(2,2)*0.60 & last_performance_adjust1(I,6)>ci(2,2));
    % I(pos)=[];
   % [ci,bootstat]=bootci(2000,{@(x)[mean(x) mean(x)+1.96*std(x)./sqrt(length(x)) mean(x)+1.96*std(x)],last_performance_adjust1(I,6)},'type','normal');
   
   [ci,bootstat]=bootci(2000,{@(x)[mean(x) median(x)],last_performance_adjust1(I,6)},'type','per');
   % [ci,bootstat]=bootci(2000,{@(x)[max([mean(x) median(x)]) mean(x) median(x)],last_performance_adjust1(I,6)},'type','normal');
     for i=0:size(ci,2)-1
         [fi,mean_value]=ksdensity(bootstat(:,i+1));%coef=polyfit(mean_value,fi,9);fi=polyval(coef,mean_value);
       %  figure;plot(mean_value,fi)
         pmean=[max(fi(mean_value<mean(ci(:,i+1)))) max(fi(mean_value>mean(ci(:,i+1))))];mean_value=mean_value(fi==pmean(1) | fi==pmean(end));
         p(j,3*i+1:3*i+3)=[mean(mean_value) abs(ci(1,i+1)) abs(ci(2,i+1))]; 
     end
     
     
 end
 %p(find(p(:,5)==0),2:5)=[p(find(p(:,4)==0),2:3)+repmat([max(p(:,5)) max(p(:,4))],length(find(p(:,4)==0)),1) repmat([max(p(:,5)) max(p(:,4))],length(find(p(:,4)==0)),1)]; 
 probability_fine_tuning=[];
 performance_criteria_fine_tuning=[];
 inputs_value_fine_tuning=[];
 cov_matrix_fine_tuning=[];
 
 for k=1:length(cov_matrix)
     clear last_performance_adjust_saved;
     last_performance_adjust_saved=last_performance_adjust1(find(last_performance_adjust1(:,3)==cov_matrix(k)),:);
    % remove=[];

     probability_occurrence=1/size(last_performance_adjust_saved,1);
     probability=[];clear performance_criteria;clear inputs_value;
     inputs_value=unique(last_performance_adjust_saved(:,4:5),'rows');
     I=[];
     for i=1:size(inputs_value,1)
         L=length(find(sum(last_performance_adjust_saved(:,4:5)==repmat(inputs_value(i,:),size(last_performance_adjust_saved,1),1),2)==2));
         clear data;
         data=last_performance_adjust_saved(find(sum(last_performance_adjust_saved(:,4:5)==repmat(inputs_value(i,:),size(last_performance_adjust_saved,1),1),2)==2),6);
         
         if size(data,1)>1

         %    [ci,bootstat]=bootci(2000,{@(x)[mean(x) std(x) median(x)],data},'type','normal');
             %for j=0:size(ci,2)-1
            %     [fi,mean_value]=ksdensity(bootstat(:,i+1));coef=polyfit(mean_value,fi,9);fi=polyval(coef,mean_value);[yv,pmean]=max(fi);%figure;plot(mean_value,fi,'k');hold on;plot(mean_value,y,'r');
           %       p(j,3*i+1:3*i+3)=[mean_value(pmean) ci(2,i+1) abs(diff(ci(:,i+1)))]; 
           %  end
             
            
            [ci,bootstat]=bootci(2000,{@(x)[mean(x) median(x)],data},'type','per');
         %   [ci,bootstat]=bootci(2000,{@(x)[max([mean(x) median(x)]) max([mean(x) median(x)]) mean(x) median(x)],data},'type','normal');
            for j=0:size(ci,2)-1
                 [fi,mean_value]=ksdensity(bootstat(:,j+1));%coef=polyfit(mean_value,fi,9);fi=polyval(coef,mean_value);
                % figure;plot(mean_value,fi)
                 pmean=[max(fi(mean_value<mean(ci(:,j+1)))) max(fi(mean_value>mean(ci(:,j+1))))];mean_value=mean_value(fi==pmean(1) | fi==pmean(end));
                 performance_criteria(size(probability,1)+1,3*j+1:3*j+3)=[mean(mean_value) abs(ci(1,j+1)) abs(ci(2,j+1))]; %[mean_value(pmean) abs(ci(:,j+1)') abs(diff(ci(:,j+1)))];
                 
               %  [fi,mean_value]=ksdensity(bootstat(:,j+1));coef=polyfit(mean_value,fi,9);fi=polyval(coef,mean_value);
               %  pmean=[max(fi(mean_value<mean(ci(:,i+1)))) max(fi(mean_value>mean(ci(:,i+1))))];mean_value=mean_value(fi>=pmean(end));
               %  p(j,3*i+1:3*i+3)=[mean_value(end) abs(ci(2,i+1)) abs(diff(ci(2,1:end)))]; 
             end
             
             probability(size(probability,1)+1,1)=single(probability_occurrence*L);
         else
             I=[I;i];
%              inputs_value(i,:)=[];
%             mean_value=data;pmean=1; 
%             std_value=0;pstd=1;
%             performance_criteria(i,:)=[mean_value(pmean) mean_value(pmean) mean_value(pmean)+std_value(pstd)/sqrt(L)  mean_value(pmean)+std_value(pstd)/sqrt(L) mean_value(pmean)+1.96*std_value(pstd) mean_value(pmean)+1.96*std_value(pstd)];
         end
                                   
     end
         inputs_value(I,:)=[];
         I=find(probability<rms(probability));
         L=size(probability_fine_tuning,1);
         probability_fine_tuning(L+1:L+length(I),:)=probability(I,:);
         performance_criteria_fine_tuning(L+1:L+length(I),:)=performance_criteria(I,:);
         inputs_value_fine_tuning(L+1:L+length(I),:)=inputs_value(I,:);
         cov_matrix_fine_tuning(L+1:L+length(I),:)=cov_matrix(k);
         
         probability(I,:)=[];performance_criteria(I,:)=[];inputs_value(I,:)=[];
         [~,M]=size(performance_criteria);
         while size(probability,1)>1 
             [ranking1,order] = ranking_mult_dim([repmat(min(performance_criteria),size(performance_criteria,1),1)./performance_criteria],min(sum(performance_criteria(:,1:M),2))./sum(performance_criteria(:,1:M),2)); 
             probability(order(size(order,1)),:)=[];
             performance_criteria(order(size(order,1)),:)=[];
             inputs_value(order(size(order,1)),:)=[];
         end 
        parameters(k,:)=inputs_value;
         iterations(k)=max(last_performance_adjust_saved(find(sum(last_performance_adjust_saved(:,4:5)==repmat(inputs_value,size(last_performance_adjust_saved,1),1),2)==2),2));
         k1(k)=cov_matrix(k);
         performance(k,:)=performance_criteria;
         
 end
 
 %Obtaining the coarse adjustment
 %s1=1:2:size(p,2);s2=2:2:size(p,2);
 s1=1:size(p,2);s2=3:3:size(p,2);
 performance=performance+0.001;
 p=p+0.001;
 while size(parameters,1)>1 
  [ranking1,order] = ranking_mult_dim([repmat(min(performance(:,s1)),size(performance(:,s1),1),1)./performance(:,s1) repmat(min(p(:,s1)),size(p(:,s1),1),1)./p(:,s1)],min(sum([p(:,s2) performance(:,s2)],2))./sum([p(:,s2) performance(:,s2)],2)); 
   parameters(order(size(order,1)),:)=[];
   iterations(order(size(order,1)))=[];
   k1(order(size(order,1)))=[];
   performance(order(size(order,1)),:)=[];
   p(order(size(order,1)),:)=[];
 end
 

 
end
